# Supplementary material for: Analysis of Food Perception in Slim, Overweight, or Obese Individuals
Source: Nutrients. 2025 Jun 20;17(13):2054. doi: 10.3390/nu17132054 (PMC12250828; doi:10.3390/nu17132054)
Supplement: Supplementary file 1 [file nutrients-17-02054-s001.zip]

Archive with 1 entries (1 files):
- nutrients-3683437-supplementary.pdf
